# Supplementary material for: Dysregulation of Key Proteins Associated with Sperm Motility and Fertility Potential in Cancer Patients
Source: Int J Mol Sci. 2020 Sep 15;21(18):6754. doi: 10.3390/ijms21186754 (PMC7554694; doi:10.3390/ijms21186754)
Supplement: Supplementary file 1 [file ijms-21-06754-s001.zip]

Archive with 3 entries (3 files):
- ijms-884747_Supplementary Files/ijms-884747-Table S1.docx
- ijms-884747_Supplementary Files/ijms-884747-Table S2.xlsx
- ijms-884747_Supplementary Files/Western Blot Images.pdf
